# Supplementary material for: CBioProfiler: A Web and Standalone Pipeline for Cancer Biomarker and Subtype Characterization
Source: Genomics Proteomics Bioinformatics. 2024 Jun 12;22(3):qzae045. doi: 10.1093/gpbjnl/qzae045 (PMC11464420; doi:10.1093/gpbjnl/qzae045)
Supplement: qzae045_Supplementary_Data [file qzae045_supplementary_data.zip]

Archive with 39 entries (39 files):
- Figure S6.tif
- Figure S7.tif
- Figure S8.tif
- Figure S9.tif
- Figure S10.tif
- Figure S11.tif
- Figure S12.tif
- Figure S13.tif
- Figure S14.tif
- Figure S15.tif
- Figure S16.tif
- Figure S17.tif
- Figure S18.tif
- Figure S19.tif
- Figure S20.tif
- Figure S21.tif
- Figure S22.tif
- Figure S23.tif
- Figure S24.tif
- Figure S25.tif
- Figure S26.tif
- Figure S27.tif
- Figure S28.tif
- Figure S29.tif
- Figure S30.tif
- Supplementary material captions.docx
- Table S1-done.docx
- Table S2-done.docx
- Table S3-done.docx
- Table S4-done.docx
- Table S5-done.xlsx
- Table S6-done.xlsx
- Table S7-done.docx
- Table S8-done.docx
- Figure S1.tif
- Figure S2.tif
- Figure S3.tif
- Figure S4.tif
- Figure S5.tif
