# Supplementary material for: CBioProfiler: A Web and Standalone Pipeline for Cancer Biomarker and Subtype Characterization
Source: Genomics Proteomics Bioinformatics. 2024 Jun 12;22(3):qzae045. doi: 10.1093/gpbjnl/qzae045 (PMC11464420; doi:10.1093/gpbjnl/qzae045)
Supplement: qzae045_Supplementary_Data [file qzae045_supplementary_data.zip › Table S5-done.xlsx]

## Sheet: Supplement 2
Table S5 Subtype assignment in the training cohort
	Subtype
GSM773540	Subtype 1
GSM773541	Subtype 2
GSM773542	Subtype 1
GSM773543	Subtype 1
GSM773544	Subtype 1
GSM773545	Subtype 1
GSM773546	Subtype 2
GSM773547	Subtype 1
GSM773548	Subtype 1
GSM773549	Subtype 1
GSM773550	Subtype 1
GSM773551	Subtype 1
GSM773552	Subtype 2
GSM773553	Subtype 1
GSM773554	Subtype 1
GSM773555	Subtype 2
GSM773556	Subtype 1
GSM773557	Subtype 1
GSM773558	Subtype 2
GSM773559	Subtype 2
GSM773560	Subtype 2
GSM773561	Subtype 3
GSM773562	Subtype 1
GSM773563	Subtype 2
GSM773564	Subtype 1
GSM773565	Subtype 2
GSM773566	Subtype 1
GSM773567	Subtype 1
GSM773568	Subtype 1
GSM773569	Subtype 4
GSM773570	Subtype 1
GSM773571	Subtype 1
GSM773572	Subtype 2
GSM773573	Subtype 2
GSM773574	Subtype 2
GSM773575	Subtype 2
GSM773576	Subtype 1
GSM773577	Subtype 1
GSM773578	Subtype 1
GSM773579	Subtype 1
GSM773580	Subtype 1
GSM773581	Subtype 2
GSM773582	Subtype 2
GSM773583	Subtype 1
GSM773584	Subtype 1
GSM773585	Subtype 2
GSM773586	Subtype 2
GSM773587	Subtype 1
GSM773588	Subtype 3
GSM773589	Subtype 2
GSM773590	Subtype 1
GSM773591	Subtype 2
GSM773592	Subtype 2
GSM773593	Subtype 1
GSM773594	Subtype 3
GSM773595	Subtype 4
GSM773596	Subtype 3
GSM773597	Subtype 1
GSM773598	Subtype 1
GSM773599	Subtype 2
GSM773600	Subtype 2
GSM773601	Subtype 2
GSM773602	Subtype 3
GSM773603	Subtype 2
GSM773604	Subtype 2
GSM773605	Subtype 1
GSM773606	Subtype 3
GSM773607	Subtype 3
GSM773608	Subtype 3
GSM773609	Subtype 3
GSM773610	Subtype 1
GSM773611	Subtype 3
GSM773612	Subtype 1
GSM773613	Subtype 2
GSM773614	Subtype 4
GSM773615	Subtype 1
GSM773616	Subtype 2
GSM773617	Subtype 1
GSM773618	Subtype 3
GSM773619	Subtype 1
GSM773620	Subtype 3
GSM773621	Subtype 2
GSM773622	Subtype 3
GSM773623	Subtype 3
GSM773624	Subtype 3
GSM773625	Subtype 3
GSM773626	Subtype 1
GSM773627	Subtype 1
GSM773628	Subtype 2
GSM773629	Subtype 3
GSM773630	Subtype 2
GSM773631	Subtype 3
GSM773632	Subtype 4
GSM773633	Subtype 1
GSM773634	Subtype 3
GSM773635	Subtype 3
GSM773636	Subtype 1
GSM773637	Subtype 4
GSM773638	Subtype 3
GSM773639	Subtype 1
GSM773640	Subtype 1
GSM773641	Subtype 4
GSM773642	Subtype 1
GSM773643	Subtype 1
GSM773644	Subtype 1
GSM773645	Subtype 1
GSM773646	Subtype 1
GSM773647	Subtype 1
GSM773648	Subtype 1
GSM773649	Subtype 2
GSM773650	Subtype 4
GSM773651	Subtype 2
GSM773652	Subtype 4
GSM773653	Subtype 4
GSM773654	Subtype 1
GSM773655	Subtype 1
GSM773656	Subtype 3
GSM773657	Subtype 3
GSM773658	Subtype 2
GSM773659	Subtype 2
GSM773660	Subtype 1
GSM773661	Subtype 1
GSM773662	Subtype 3
GSM773663	Subtype 4
GSM773664	Subtype 4
GSM773665	Subtype 2
GSM773666	Subtype 1
GSM773667	Subtype 1
GSM773668	Subtype 4
GSM773669	Subtype 1
GSM773670	Subtype 1
GSM773671	Subtype 3
GSM773672	Subtype 1
GSM773673	Subtype 2
GSM773674	Subtype 2
GSM773675	Subtype 1
GSM773676	Subtype 1
GSM773677	Subtype 1
GSM773678	Subtype 1
GSM773679	Subtype 1
GSM773680	Subtype 1
GSM773681	Subtype 3
GSM773682	Subtype 4
GSM773683	Subtype 2
GSM773684	Subtype 3
GSM773685	Subtype 3
GSM773686	Subtype 3
GSM773687	Subtype 3
GSM773688	Subtype 1
GSM773689	Subtype 3
GSM773690	Subtype 3
GSM773691	Subtype 3
GSM773692	Subtype 3
GSM773693	Subtype 3
GSM773694	Subtype 1
GSM773695	Subtype 3
GSM773696	Subtype 3
GSM773697	Subtype 2
GSM773698	Subtype 4
GSM773699	Subtype 3
GSM773700	Subtype 4
GSM773701	Subtype 3
GSM773702	Subtype 4
GSM773703	Subtype 1
GSM773704	Subtype 3
GSM773705	Subtype 3
GSM773706	Subtype 3
GSM773707	Subtype 4
GSM773708	Subtype 4
GSM773709	Subtype 3
GSM773710	Subtype 3
GSM773711	Subtype 3
GSM773712	Subtype 3
GSM773713	Subtype 1
GSM773714	Subtype 4
GSM773715	Subtype 1
GSM773716	Subtype 2
GSM773717	Subtype 1
GSM773718	Subtype 3
GSM773719	Subtype 3
GSM773720	Subtype 1
GSM773721	Subtype 3
GSM773722	Subtype 4
GSM773723	Subtype 1
GSM773724	Subtype 1
GSM773725	Subtype 4
GSM773726	Subtype 4
GSM773727	Subtype 1
GSM773728	Subtype 1
GSM773729	Subtype 4
GSM773730	Subtype 1
GSM773731	Subtype 3
GSM773732	Subtype 3
GSM773733	Subtype 3
GSM773734	Subtype 3
GSM773735	Subtype 3
GSM773736	Subtype 3
GSM773737	Subtype 3
GSM773738	Subtype 3
GSM773739	Subtype 3
GSM773740	Subtype 1
GSM773741	Subtype 1
GSM773742	Subtype 1
GSM773743	Subtype 3
GSM773744	Subtype 3
GSM773745	Subtype 1
GSM773746	Subtype 4
GSM773747	Subtype 3
GSM773748	Subtype 3
GSM773749	Subtype 1
GSM773750	Subtype 3
GSM773751	Subtype 4
GSM773752	Subtype 3
GSM773753	Subtype 4
GSM773754	Subtype 4
GSM773755	Subtype 4
GSM773756	Subtype 1
GSM773757	Subtype 4
GSM773758	Subtype 3
GSM773759	Subtype 3
GSM773760	Subtype 3
GSM773761	Subtype 3
GSM773762	Subtype 4
GSM773763	Subtype 3
GSM773764	Subtype 1
GSM773765	Subtype 3
