# Supplementary material for: CBioProfiler: A Web and Standalone Pipeline for Cancer Biomarker and Subtype Characterization
Source: Genomics Proteomics Bioinformatics. 2024 Jun 12;22(3):qzae045. doi: 10.1093/gpbjnl/qzae045 (PMC11464420; doi:10.1093/gpbjnl/qzae045)
Supplement: qzae045_Supplementary_Data [file qzae045_supplementary_data.zip › Table S6-done.xlsx]

## Sheet: Supplement 3
Table S6 Subtype assignment in the validation cohort TCGA-LUAD
Note: TCGA, The Cancer Genome Atlas; LUAD, lung adenocarcinoma.
	Subtype
TCGA.44.7660	Subtype 2
TCGA.78.8662	Subtype 2
TCGA.75.7027	Subtype 2
TCGA.97.A4M6	Subtype 2
TCGA.MP.A4SV	Subtype 2
TCGA.38.4627	Subtype 2
TCGA.93.A4JO	Subtype 2
TCGA.05.4426	Subtype 2
TCGA.97.7937	Subtype 4
TCGA.75.6206	Subtype 3
TCGA.62.A472	Subtype 2
TCGA.49.6743	Subtype 2
TCGA.50.6597	Subtype 2
TCGA.55.A490	Subtype 2
TCGA.99.8032	Subtype 2
TCGA.55.8299	Subtype 2
TCGA.64.1676	Subtype 2
TCGA.86.8279	Subtype 2
TCGA.97.A4M5	Subtype 3
TCGA.78.7536	Subtype 2
TCGA.55.8208	Subtype 2
TCGA.95.7562	Subtype 2
TCGA.MP.A4TK	Subtype 2
TCGA.49.6761	Subtype 2
TCGA.50.6593	Subtype 2
TCGA.55.7728	Subtype 2
TCGA.86.8055	Subtype 2
TCGA.73.4668	Subtype 2
TCGA.55.8090	Subtype 2
TCGA.38.7271	Subtype 3
TCGA.55.8514	Subtype 4
TCGA.50.5932	Subtype 3
TCGA.95.A4VN	Subtype 2
TCGA.86.7954	Subtype 2
TCGA.91.A4BC	Subtype 2
TCGA.MP.A4TJ	Subtype 2
TCGA.44.6146	Subtype 2
TCGA.62.A470	Subtype 2
TCGA.73.4677	Subtype 3
TCGA.55.7911	Subtype 2
TCGA.50.8460	Subtype 2
TCGA.55.6981	Subtype 2
TCGA.44.8120	Subtype 2
TCGA.55.8614	Subtype 2
TCGA.64.1677	Subtype 2
TCGA.97.8552	Subtype 3
TCGA.69.8253	Subtype 2
TCGA.86.8668	Subtype 3
TCGA.86.8074	Subtype 2
TCGA.69.7765	Subtype 2
TCGA.55.8092	Subtype 2
TCGA.NJ.A4YQ	Subtype 2
TCGA.55.6983	Subtype 2
TCGA.62.8394	Subtype 2
TCGA.44.2661	Subtype 2
TCGA.44.7659	Subtype 3
TCGA.55.6712	Subtype 2
TCGA.05.4403	Subtype 2
TCGA.97.7553	Subtype 3
TCGA.78.8655	Subtype 4
TCGA.55.7724	Subtype 2
TCGA.73.4659	Subtype 2
TCGA.50.6673	Subtype 2
TCGA.78.7542	Subtype 2
TCGA.38.4625	Subtype 2
TCGA.55.7570	Subtype 2
TCGA.69.7979	Subtype 2
TCGA.55.A4DF	Subtype 2
TCGA.67.3773	Subtype 3
TCGA.55.7573	Subtype 3
TCGA.50.5068	Subtype 2
TCGA.49.AARN	Subtype 2
TCGA.78.7150	Subtype 2
TCGA.MP.A4TA	Subtype 2
TCGA.55.7907	Subtype 2
TCGA.55.5899	Subtype 2
TCGA.55.7574	Subtype 2
TCGA.86.8073	Subtype 1
TCGA.L9.A7SV	Subtype 2
TCGA.93.A4JP	Subtype 3
TCGA.78.7163	Subtype 4
TCGA.64.1678	Subtype 2
TCGA.NJ.A55R	Subtype 2
TCGA.97.A4M7	Subtype 3
TCGA.38.A44F	Subtype 2
TCGA.62.8399	Subtype 2
TCGA.49.4514	Subtype 2
TCGA.44.6775	Subtype 2
TCGA.44.5643	Subtype 2
TCGA.44.6147	Subtype 3
TCGA.J2.A4AE	Subtype 3
TCGA.44.2657	Subtype 3
TCGA.78.7158	Subtype 3
TCGA.93.7347	Subtype 3
TCGA.38.4630	Subtype 2
TCGA.86.7953	Subtype 2
TCGA.50.5072	Subtype 2
TCGA.62.A46S	Subtype 2
TCGA.53.A4EZ	Subtype 2
TCGA.69.7973	Subtype 2
TCGA.55.8204	Subtype 2
TCGA.35.5375	Subtype 2
TCGA.78.7539	Subtype 2
TCGA.95.A4VK	Subtype 2
TCGA.50.5055	Subtype 2
TCGA.44.7667	Subtype 2
TCGA.MP.A4TI	Subtype 2
TCGA.55.6979	Subtype 2
TCGA.44.2656	Subtype 2
TCGA.44.6778	Subtype 3
TCGA.35.4123	Subtype 2
TCGA.44.6776	Subtype 3
TCGA.73.4676	Subtype 2
TCGA.86.8673	Subtype 2
TCGA.62.8395	Subtype 4
TCGA.44.A4SS	Subtype 2
TCGA.86.8358	Subtype 2
TCGA.55.6968	Subtype 2
TCGA.99.AA5R	Subtype 3
TCGA.55.8085	Subtype 2
TCGA.44.8117	Subtype 2
TCGA.55.8506	Subtype 4
TCGA.NJ.A7XG	Subtype 3
TCGA.05.4384	Subtype 3
TCGA.64.1679	Subtype 2
TCGA.73.4666	Subtype 2
TCGA.55.8616	Subtype 4
TCGA.38.6178	Subtype 2
TCGA.93.7348	Subtype 3
TCGA.55.1594	Subtype 2
TCGA.73.4658	Subtype 2
TCGA.55.8505	Subtype 2
TCGA.MP.A4T4	Subtype 2
TCGA.49.4506	Subtype 2
TCGA.97.8172	Subtype 3
TCGA.O1.A52J	Subtype 4
TCGA.78.7537	Subtype 4
TCGA.73.4662	Subtype 3
TCGA.62.8398	Subtype 2
TCGA.49.AAQV	Subtype 2
TCGA.55.8621	Subtype 3
TCGA.53.7626	Subtype 3
TCGA.44.7669	Subtype 2
TCGA.93.8067	Subtype 2
TCGA.97.A4M2	Subtype 3
TCGA.05.4425	Subtype 1
TCGA.69.7763	Subtype 2
TCGA.86.8056	Subtype 3
TCGA.44.2662	Subtype 2
TCGA.50.5931	Subtype 2
TCGA.55.8512	Subtype 3
TCGA.75.7025	Subtype 3
TCGA.50.5930	Subtype 2
TCGA.75.6214	Subtype 2
TCGA.L9.A743	Subtype 1
TCGA.50.5939	Subtype 2
TCGA.78.7161	Subtype 2
TCGA.44.5645	Subtype 3
TCGA.44.3398	Subtype 2
TCGA.97.8547	Subtype 2
TCGA.91.6847	Subtype 2
TCGA.55.8511	Subtype 2
TCGA.50.5944	Subtype 3
TCGA.55.1592	Subtype 2
TCGA.50.8457	Subtype 3
TCGA.78.7159	Subtype 2
TCGA.67.6215	Subtype 2
TCGA.MP.A4T9	Subtype 2
TCGA.97.7938	Subtype 3
TCGA.05.5425	Subtype 2
TCGA.05.4417	Subtype 2
TCGA.05.4434	Subtype 2
TCGA.55.8096	Subtype 2
TCGA.49.6767	Subtype 2
TCGA.44.2666	Subtype 3
TCGA.MP.A4T6	Subtype 4
TCGA.MP.A4TE	Subtype 2
TCGA.99.7458	Subtype 3
TCGA.91.6840	Subtype 2
TCGA.55.6986	Subtype 2
TCGA.44.7672	Subtype 2
TCGA.97.8175	Subtype 2
TCGA.55.8087	Subtype 3
TCGA.78.7160	Subtype 2
TCGA.L4.A4E5	Subtype 2
TCGA.97.A4LX	Subtype 2
TCGA.86.8359	Subtype 2
TCGA.44.6145	Subtype 2
TCGA.78.7155	Subtype 2
TCGA.55.7816	Subtype 2
TCGA.99.8025	Subtype 2
TCGA.44.A47G	Subtype 2
TCGA.55.8615	Subtype 2
TCGA.73.7499	Subtype 2
TCGA.86.7711	Subtype 2
TCGA.86.8075	Subtype 2
TCGA.86.7955	Subtype 2
TCGA.05.4415	Subtype 2
TCGA.91.6830	Subtype 2
TCGA.49.6745	Subtype 2
TCGA.86.A4P7	Subtype 3
TCGA.55.6975	Subtype 2
TCGA.95.7039	Subtype 2
TCGA.05.4432	Subtype 2
TCGA.49.4487	Subtype 2
TCGA.55.7727	Subtype 3
TCGA.73.A9RS	Subtype 2
TCGA.44.5644	Subtype 2
TCGA.55.7914	Subtype 4
TCGA.62.A46R	Subtype 4
TCGA.49.AARQ	Subtype 2
TCGA.53.7813	Subtype 2
TCGA.64.1681	Subtype 2
TCGA.55.8620	Subtype 2
TCGA.64.5774	Subtype 2
TCGA.97.A4M1	Subtype 3
TCGA.83.5908	Subtype 2
TCGA.97.8179	Subtype 2
TCGA.64.1680	Subtype 2
TCGA.73.4670	Subtype 2
TCGA.44.3396	Subtype 2
TCGA.80.5611	Subtype 2
TCGA.53.7624	Subtype 2
TCGA.91.6835	Subtype 2
TCGA.L9.A50W	Subtype 2
TCGA.86.7713	Subtype 2
TCGA.50.5044	Subtype 2
TCGA.50.6595	Subtype 2
TCGA.55.7903	Subtype 2
TCGA.55.8508	Subtype 2
TCGA.67.3771	Subtype 2
TCGA.55.A4DG	Subtype 3
TCGA.91.7771	Subtype 3
TCGA.91.6849	Subtype 4
TCGA.64.5781	Subtype 2
TCGA.97.7552	Subtype 2
TCGA.80.5608	Subtype 2
TCGA.91.6829	Subtype 2
TCGA.49.AARE	Subtype 2
TCGA.97.7941	Subtype 2
TCGA.86.7714	Subtype 3
TCGA.62.8402	Subtype 2
TCGA.78.7162	Subtype 3
TCGA.49.AAR0	Subtype 4
TCGA.35.4122	Subtype 2
TCGA.55.7726	Subtype 2
TCGA.62.A46Y	Subtype 1
TCGA.55.6980	Subtype 2
TCGA.05.4430	Subtype 2
TCGA.67.3772	Subtype 3
TCGA.MP.A4SY	Subtype 2
TCGA.78.7148	Subtype 2
TCGA.35.3615	Subtype 2
TCGA.44.3918	Subtype 2
TCGA.55.A493	Subtype 2
TCGA.49.6744	Subtype 2
TCGA.49.4494	Subtype 2
TCGA.78.7143	Subtype 4
TCGA.55.8513	Subtype 3
TCGA.MP.A4TC	Subtype 2
TCGA.05.4420	Subtype 2
TCGA.97.8174	Subtype 3
TCGA.44.6777	Subtype 2
TCGA.62.A46P	Subtype 2
TCGA.55.8089	Subtype 2
TCGA.MN.A4N5	Subtype 2
TCGA.49.AAR9	Subtype 2
TCGA.86.8671	Subtype 2
TCGA.49.4507	Subtype 2
TCGA.62.A46V	Subtype 2
TCGA.05.4389	Subtype 2
TCGA.50.6592	Subtype 2
TCGA.91.6831	Subtype 2
TCGA.55.6987	Subtype 2
TCGA.49.4510	Subtype 2
TCGA.86.8672	Subtype 2
TCGA.93.A4JQ	Subtype 2
TCGA.97.8177	Subtype 4
TCGA.05.4396	Subtype 2
TCGA.55.6978	Subtype 2
TCGA.69.8453	Subtype 2
TCGA.50.7109	Subtype 2
TCGA.49.4501	Subtype 2
TCGA.50.5049	Subtype 2
TCGA.78.8660	Subtype 2
TCGA.91.6828	Subtype 2
TCGA.50.6590	Subtype 2
TCGA.97.8176	Subtype 2
TCGA.50.5935	Subtype 3
TCGA.55.7281	Subtype 2
TCGA.49.4488	Subtype 2
TCGA.NJ.A55A	Subtype 3
TCGA.95.8494	Subtype 2
TCGA.64.5775	Subtype 2
TCGA.97.7547	Subtype 3
TCGA.44.2655	Subtype 3
TCGA.75.6212	Subtype 3
TCGA.05.4390	Subtype 2
TCGA.86.8674	Subtype 2
TCGA.49.6742	Subtype 2
TCGA.44.A47B	Subtype 4
TCGA.MP.A4SW	Subtype 4
TCGA.64.5815	Subtype 2
TCGA.MP.A4T8	Subtype 2
TCGA.NJ.A4YI	Subtype 2
TCGA.L4.A4E6	Subtype 3
TCGA.49.AAR4	Subtype 2
TCGA.97.A4M3	Subtype 3
TCGA.05.4397	Subtype 2
TCGA.55.6984	Subtype 2
TCGA.05.4427	Subtype 2
TCGA.44.A4SU	Subtype 4
TCGA.75.5147	Subtype 2
TCGA.97.7546	Subtype 3
TCGA.86.8585	Subtype 2
TCGA.55.8301	Subtype 2
TCGA.86.6562	Subtype 2
TCGA.J2.A4AD	Subtype 2
TCGA.50.5946	Subtype 2
TCGA.55.8510	Subtype 2
TCGA.99.8033	Subtype 2
TCGA.44.2668	Subtype 2
TCGA.69.7978	Subtype 2
TCGA.86.8054	Subtype 2
TCGA.55.8302	Subtype 2
TCGA.05.4405	Subtype 2
TCGA.78.7147	Subtype 4
TCGA.MP.A4TD	Subtype 2
TCGA.55.6971	Subtype 2
TCGA.50.6591	Subtype 2
TCGA.95.7944	Subtype 2
TCGA.NJ.A4YF	Subtype 2
TCGA.55.A48Z	Subtype 2
TCGA.05.5428	Subtype 2
TCGA.69.8255	Subtype 2
TCGA.75.5125	Subtype 2
TCGA.55.8097	Subtype 3
TCGA.86.A4D0	Subtype 2
TCGA.L9.A444	Subtype 2
TCGA.MP.A4T7	Subtype 2
TCGA.91.A4BD	Subtype 1
TCGA.05.4250	Subtype 2
TCGA.55.7994	Subtype 2
TCGA.99.8028	Subtype 2
TCGA.97.8171	Subtype 2
TCGA.67.6216	Subtype 2
TCGA.91.6848	Subtype 2
TCGA.44.2665	Subtype 2
TCGA.86.7701	Subtype 2
TCGA.78.7156	Subtype 3
TCGA.05.5420	Subtype 2
TCGA.55.6642	Subtype 2
TCGA.78.7149	Subtype 2
TCGA.05.4418	Subtype 2
TCGA.05.4422	Subtype 2
TCGA.78.7146	Subtype 2
TCGA.86.A4P8	Subtype 3
TCGA.67.6217	Subtype 4
TCGA.78.8640	Subtype 2
TCGA.44.7670	Subtype 2
TCGA.49.AARO	Subtype 2
TCGA.50.5941	Subtype 2
TCGA.49.AARR	Subtype 3
TCGA.J2.8192	Subtype 2
TCGA.64.5779	Subtype 2
TCGA.62.A46O	Subtype 2
TCGA.50.8459	Subtype 2
TCGA.86.A4JF	Subtype 4
TCGA.05.4249	Subtype 2
TCGA.J2.A4AG	Subtype 3
TCGA.86.8280	Subtype 4
TCGA.78.7166	Subtype 2
TCGA.91.8499	Subtype 2
TCGA.71.6725	Subtype 4
TCGA.69.7980	Subtype 2
TCGA.L9.A8F4	Subtype 2
TCGA.05.4433	Subtype 2
TCGA.55.A492	Subtype 4
TCGA.73.4675	Subtype 2
TCGA.50.5936	Subtype 2
TCGA.44.7662	Subtype 2
TCGA.78.7154	Subtype 2
TCGA.73.7498	Subtype 3
TCGA.50.5933	Subtype 2
TCGA.55.8507	Subtype 2
TCGA.S2.AA1A	Subtype 2
TCGA.95.7948	Subtype 3
TCGA.67.3774	Subtype 3
TCGA.38.4628	Subtype 2
TCGA.50.5051	Subtype 2
TCGA.86.6851	Subtype 2
TCGA.44.6148	Subtype 3
TCGA.MN.A4N1	Subtype 2
TCGA.05.5429	Subtype 2
TCGA.55.8091	Subtype 1
TCGA.44.4112	Subtype 2
TCGA.44.3917	Subtype 2
TCGA.49.4505	Subtype 2
TCGA.62.8397	Subtype 4
TCGA.50.5942	Subtype 3
TCGA.55.8206	Subtype 3
TCGA.55.8094	Subtype 2
TCGA.05.4382	Subtype 2
TCGA.05.5423	Subtype 3
TCGA.75.5146	Subtype 2
TCGA.78.7167	Subtype 3
TCGA.J2.8194	Subtype 2
TCGA.97.A4M0	Subtype 3
TCGA.38.4632	Subtype 2
TCGA.44.7661	Subtype 2
TCGA.55.8205	Subtype 2
TCGA.05.4424	Subtype 2
TCGA.38.4631	Subtype 2
TCGA.55.7283	Subtype 3
TCGA.95.7567	Subtype 2
TCGA.38.4629	Subtype 2
TCGA.91.8497	Subtype 3
TCGA.78.7540	Subtype 2
TCGA.55.A48Y	Subtype 2
TCGA.55.7995	Subtype 2
TCGA.44.3919	Subtype 2
TCGA.69.7764	Subtype 3
TCGA.95.7947	Subtype 2
TCGA.MP.A4TH	Subtype 3
TCGA.55.7725	Subtype 3
TCGA.L9.A5IP	Subtype 2
TCGA.97.7554	Subtype 2
TCGA.55.8619	Subtype 2
TCGA.55.7227	Subtype 2
TCGA.67.3770	Subtype 2
TCGA.78.7145	Subtype 2
TCGA.49.AAR3	Subtype 2
TCGA.44.A479	Subtype 2
TCGA.4B.A93V	Subtype 2
TCGA.78.7633	Subtype 3
TCGA.NJ.A4YP	Subtype 2
TCGA.38.4626	Subtype 3
TCGA.78.7535	Subtype 2
TCGA.55.6970	Subtype 2
TCGA.55.6543	Subtype 1
TCGA.05.4402	Subtype 2
TCGA.55.1596	Subtype 2
TCGA.49.4490	Subtype 2
TCGA.62.A471	Subtype 2
TCGA.86.A456	Subtype 4
TCGA.49.4512	Subtype 2
TCGA.55.A48X	Subtype 4
TCGA.86.8278	Subtype 2
TCGA.55.6982	Subtype 2
TCGA.50.5045	Subtype 2
TCGA.05.4398	Subtype 2
TCGA.78.7152	Subtype 2
TCGA.MP.A4TF	Subtype 2
TCGA.91.6836	Subtype 2
TCGA.78.8648	Subtype 2
TCGA.44.A47A	Subtype 2
TCGA.55.A57B	Subtype 3
TCGA.55.8207	Subtype 3
TCGA.55.7576	Subtype 2
TCGA.NJ.A55O	Subtype 3
TCGA.55.A494	Subtype 2
TCGA.95.7043	Subtype 2
TCGA.L9.A443	Subtype 2
TCGA.69.7974	Subtype 2
TCGA.NJ.A4YG	Subtype 2
TCGA.69.7760	Subtype 2
TCGA.49.4486	Subtype 2
TCGA.93.A4JN	Subtype 2
TCGA.44.7671	Subtype 4
TCGA.44.6774	Subtype 2
TCGA.50.5066	Subtype 2
TCGA.50.6594	Subtype 2
TCGA.44.8119	Subtype 2
TCGA.49.AAR2	Subtype 2
TCGA.44.6779	Subtype 2
TCGA.86.8669	Subtype 4
TCGA.05.5715	Subtype 2
TCGA.69.A59K	Subtype 2
TCGA.55.A491	Subtype 2
TCGA.71.8520	Subtype 2
TCGA.91.8496	Subtype 3
TCGA.69.8254	Subtype 3
TCGA.95.A4VP	Subtype 2
TCGA.95.8039	Subtype 2
TCGA.86.8076	Subtype 2
TCGA.44.2659	Subtype 3
TCGA.55.8203	Subtype 2
TCGA.MP.A5C7	Subtype 4
TCGA.78.7220	Subtype 2
TCGA.78.7153	Subtype 2
TCGA.55.7910	Subtype 2
TCGA.64.5778	Subtype 2
TCGA.55.7815	Subtype 2
TCGA.55.6985	Subtype 2
TCGA.69.7761	Subtype 2
TCGA.MN.A4N4	Subtype 2
TCGA.55.6972	Subtype 2
